# Supplementary material for: Biomanufacturing and Curcumin-Loading of Human Choroid Plexus Organoid-Derived Extracellular Vesicles from a Vertical-Wheel Bioreactor to Alleviate Neuro-Inflammation
Source: Biomedicines. 2025 Apr 28;13(5):1069. doi: 10.3390/biomedicines13051069 (PMC12109122; doi:10.3390/biomedicines13051069)
Supplement: Supplementary file 1 [file biomedicines-13-01069-s001.zip]

Archive with 1 entries (1 files):
- biomedicines-3569424-supplementary.pdf
